# Supplementary material for: Design of a High-Sensitivity Dimeric G-Quadruplex/Hemin DNAzyme Biosensor for Norovirus Detection
Source: Molecules. 2021 Dec 3;26(23):7352. doi: 10.3390/molecules26237352 (PMC8659037; doi:10.3390/molecules26237352)
Supplement: Supplementary file 1 [file molecules-26-07352-s001.zip]

Archive with 1 entries (1 files):
- molecules-1470296-supplementary.pdf
